# Supplementary material for: Distinct or Overlapping Areas of Mitochondrial Thioredoxin 2 May Be Used for Its Covalent and Strong Non-Covalent Interactions with Protein Ligands
Source: Antioxidants (Basel). 2023 Dec 20;13(1):15. doi: 10.3390/antiox13010015 (PMC10812433; doi:10.3390/antiox13010015)
Supplement: Supplementary file 1 [file antioxidants-13-00015-s001.zip]

Archive with 6 entries (6 files):
- Supplementary data S1 (PRODIGY).pdf
- Supplementary data S2 (intermolecular interactions of HsTrx2).pdf
- Supplementary data S3 (HsTrx2 hot spots).pdf
- Supplementary data S4 (SpotOn and PROT-ON).pdf
- Supplementary data S5 (network parameters).pdf
- Supplementary data S6 (contacts in crystals EcoTrx1, HsTrx1).pdf
